# Supplementary material for: Stunting Among HIV-Exposed and HIV-Free Children in eSwatini: A Retrospective Evaluation of Associations with Birthweight, Feeding, and Caregiving Practices
Source: Nutrients. 2026 Jan 8;18(2):198. doi: 10.3390/nu18020198 (PMC12844829; doi:10.3390/nu18020198)
Supplement: Supplementary file 1 [file nutrients-18-00198-s001.zip]

Archive with 1 entries (1 files):
- nutrients-4033280-supplementary.pdf
